# Supplementary material for: Patterns of ecological specialization among microbial populations in the Red Sea and diverse oligotrophic marine environments
Source: Ecol Evol. 2013 May 11;3(6):1780–97. doi: 10.1002/ece3.593 (PMC3686209; doi:10.1002/ece3.593)
Supplement: Supplementary file 2 [file ece30003-1780-SD2.txt]

Supporting Information
SI Methods
Sampling, DNA extraction, and sequencing of Red Sea sample. Seawater (120 L) was
collected from a depth of 50 m at the Atlantis II Deep area during the KAUST Red Sea
Expedition in October 2008 (see Table 1 for details about the samples and sampling locations).
Microbial content was serially fractionated on mixed-cellulose-ester filters with pore sizes of
3.0, 0.8 and 0.1 µm, respectively, using Millipore 293-mm stainless steel sanitary filter holders
(Durapore, Millipore, Billerica, MA, USA). Filters were stored in sucrose lysis buffer (Rusch
et al., 2007) at –20  C for delivery to the AUC Genomics Facility in Cairo, and stored at
–70  C. DNA was isolated from the 0.1-µm filter as described by Rusch et al. (2007), with
modification by the CTAB treatment outlined in the DOE Joint Genome Institute protocol
(http://my.jgi.doe.gov/general/; DNA Isolation Bacterial CTAB Protocol). DNA concentration
was determined using a NanoDrop3300 Fluorospectrometer (Thermo Scientific, USA) and the
Quant-iT PicoGreen dsDNA Kit (Invitrogen, USA). The DNA was used to construct a GS
FLX Titanium Library as recommended (Roche, Germany), and sequencing was performed on
a GS FLX Pyrosequencer using the Titanium Pyrosequencing Kit (454 Life Sciences). The
sequenced data set was processed using 454 GS FLX/FLX+ Data Processing Software, and
de-replication was performed by removing exact replicates followed by removal of near-exact
replicates (98% identity) using CD-HIT-454 (Niu et al., 2010).
Existing data sets. Pyrosequenced metagenomic data sets for surface microbial communities
were obtained from previous studies of the Mediterranean deep chlorophyll maximum (Ghai
et al., 2010), the Bermuda Atlantic Time Series (BATS216), and the Hawaii Ocean Time-series
(HOT186) (Coleman and Chisholm, 2010). Database and source water properties are
described in Table 1. Water column CTD traces are shown in Fig. S1.
Measurement of physical and chemical parameters. Physical and chemical data for the four
sampling sites were acquired directly or taken from literature and online databases (Table 1).
RS values are from station 106 (21.247 N, 38.298 E), cast 2 (Sept. 26, 2011) of the 2011
1KAUST Red Sea Expedition; nutrient analyses were carried out at the UCSB Marine Science
Institute on a 0.1-µm filtered sample from 50 m; salinity and temperature data from the CTD
represent ranges from within 1 m of 50 m. MED nitrate+nitrite is from the sampling site in
June 1986 (Estrada et al., 1993), and salinity and temperature values are from World Ocean
Atlas (http://www.nodc.noaa.gov/) climatological means for October at 50 m. BATS and HOT
values are from BATS cruise 216 (Oct. 2006) and HOT cruise 186 (Oct. 2006), with nutrient
values reported from the closest available depths (ranges reported if multiple values) and
salinity and temperature ranges from within 1 m of the indicated depth. BATS and HOT data
retrieved from http://bats.bios.edu/ and http://hahana.soest.hawaii.edu/. Shortwave downward
irradiance at the surface is from the HIRAM model at 25-km resolution (M. Dogar and G.
Stenchikov, pers. comm.).
Taxonomic analysis of 16S rRNA genes in metagenomes. The abundance and distribution of
16S rRNA genes (Bacteria and Archaea) in each metagenomic library was assessed by
BLASTN-based searches for 16S homologues against a GenBank-based 16S rRNA gene
database. Best matches to our query sequences were counted as those that had a minimum
length of 200 bp and a sequence identity of >95% to the query sequence, bit score value of
>40, and an expectation value of <105. Recruited reads were then taxonomically assigned
based on an annotated reference database (SILVA v. 104; http://www.arb-silva.de/) using a
Bayesian classifier (Wang et al., 2007) as implemented in mothur (Schloss et al., 2009) with a
minimum assignment threshold of 80% (1,000 iterations). The relative abundance of each
phylum (or class or order) in a sample was then expressed as the percentage of all sequence
counts recruited per sample: RS 50m (631), MED 50m (1074), BATS 20m (422), BATS 50m
(442), BATS 100m (382), HOT 25m (588), HOT 75m (598), and HOT 110m (502).
Assignment of metagenomic reads to taxonomic groups. The assignment of metagenomic
reads to gene clusters and subsequent statistical analyses are described here and are
summarized in Fig. S2. Individual, unassembled reads were first compared to the GenBank
non-redundant protein database (GenBank-nr) using BLASTX (e-value <104, bit score
>40). Examining the top five BLASTX hits for each read, we binned reads into different
taxonomic groups. If the first hit was to a sequenced SAR11, Prochlorococcus , cyanophage, or
2Synechococcus genome, the read was placed into the respective bin. If the top hit was to any
other taxonomic group, the read was assigned as “Other”. If the first hit was to an uncultured
sequence, that hit was ignored and the next hit examined; if each of the top five hits for a read
was uncultured, that read was assigned as “Uncultured”.
Assignment of taxon-specific reads to taxon-specific gene clusters. Reads binned asProchlorococcus , cyanophage, or SAR11 were assigned to gene clusters. Genomes
(proteomes) were downloaded from GenBank (Table S1). Gene clusters were built using all
vs. all BLASTP output with the program OrthoMCL (Li et al., 2003). Singletons (proteins not
clustering with any other protein) were designated as their own gene clusters. Gene clusters
were then categorized as single-copy (i.e., each genome has one and only one copy of the gene
in its genome) or non-single-copy. This is similar to the distinction between core and non-core
(flexible) gene clusters, with the difference that core genes found in more than one copy are
classified as non-single-copy. For assigning reads to gene clusters (Fig. S2a), reads were
compared to Prochlorococcus , cyanophage, or SAR11 genomes using BLASTN (bit score
>40, alignment length >40 for Prochlorococcus and cyanophage, alignment length >30 for
SAR11 (Coleman and Chisholm, 2010)). If a read hit two genes in the same genome, the gene
with the longer alignment was used. Reads were then assigned to gene clusters as follows: For
each read, the top three hits among the genomes had to be to genes in the same gene cluster, if
the gene cluster had three or more entries. If the gene cluster had only one or two entries, only
the top one or two hits had to be to that gene cluster. If neither condition was met, the read was
not counted as belonging to any gene cluster and therefore was not included in the analysis.
Calculation of relative normalized gene cluster abundances across seas. The gene cluster
abundance data were analyzed separately for five different subsets of the eight metagenomic
samples: (1) all eight samples with BATS and HOT data summed, (2) all eight samples with
BATS and HOT data separated, (3) mixed layer samples (BATS 20 m, HOT 25 m), (4) below
mixed layer samples (BATS 50 m, HOT 75 m, RS 50 m), and (5) deep chlorophyll maximum
samples (BATS 100 m, HOT 110 m, MED 50 m). Unless otherwise noted, the results
presented were derived from the first method (Fig. S2b). First, gene clusters with total read
counts of 20 or less across all samples were removed. Read counts for each gene cluster and
3sample were then normalized for each sample to the total number of recruited reads in all gene
clusters. These normalized counts were then further normalized for each gene cluster across
the samples. We call the resulting metric “relative normalized abundance” (r.n.a.). Shannon
entropy was used to differentiate gene clusters with skewed abundance distributions across the
samples from gene clusters with uniform abundance distributions. If (p1, p2, p3, p4) are the
r.n.a.s for a gene cluster in samples 1–4 (e.g. RS, MED, BATS, and HOT), the Shannon
entropy is computed as  Â4i=1 pilog(pi), where pilog(pi) is set equal to 0 when pi = 0. For
example, a gene cluster with a purely uniform distribution across the four samples would have
an r.n.a. of 0.25 in each of the four samples and a maximal entropy value (1.3863); a gene
cluster with the most skewed distribution possible would have an r.n.a. of 1 in one sample and
0 in the three other samples, with an entropy value of 0. Using these calculated r.n.a.s and
entropies, gene clusters were identified that were over- or under-represented in one of the
samples. To be considered over- or under-represented, gene clusters were required to have an
r.n.a. for that sample in the top or bottom 10% of gene clusters, an entropy in the lowest 15%
(Prochlorococcus and SAR11) or 25% (cyanophage), and a total read count across all samples
in the top 75%.
Ecotype distributions of reads assigned to gene clusters. Relative contributions of differentProchlorococcus or cyanophage ecotypes to read counts for each gene cluster in each sea were
calculated using the top BLASTN hits from the above analysis. For each read assigned to a
gene cluster, the top BLASTN hit and the ecotype or phage type classifications in Table S1
were used to assess the relative contributions of those ecotypes or phage types to the total pool
of reads belonging to that gene cluster. Only gene clusters with greater than 20 total reads
across the four seas were included in the analysis. Gene clusters were considered outliers if
any one of the ecotypes had a relative frequency greater than q3+1.5(q3 q1) or less thanq1 1.5(q3 q1), where q1 and q3 are the 25th and 75th percentiles, respectively. As an
additional measure of outlierness, ecotype distributions were compared using
Kullback–Leibler distances (Kullback and Leibler, 1951), and those gene clusters with larger
KL distances from the mean than 80% of the non-over-represented gene clusters were
considered outliers.
4Genomic context plots and hypervariable regions. Gene cluster r.n.a. values were plotted
versus gene position in reference genomes. Across four samples, an r.n.a. of 0.25 in each
sample represents a perfectly evenly distributed gene cluster; a deviation of values from 0.25
represents over- or under-representation among the four seas. Hypervariable regions (HVRs)
in the reference genomes were identified using MUMmer (Delcher et al., 2002) with the
following commands: nucmer -minmatch 10 -breaklen 1200 -maxgap 1000 -mincluster 220;
show-coords -L 2400. Gaps between alignments were called HVRs if they measured at least
8,000 bp. Gaps in Prochlorococcus MIT9301, SAR11 HTCC7211, and cyanophage S-SM2
(our reference genomes) were mapped to Prochlorococcus MIT9312, SAR11 HTCC1062, and
cyanophage S-RSM4 (genomes with published HVRs) using BLASTN and Artemis
Comparison Tool (Carver et al., 2005).
Clustering of seas by gene cluster abundance patterns. Hierarchical clustering was done
using the program AGNES (Kaufman and Rousseeuw, 2005) with Kullback–Leibler distances
(Kullback and Leibler, 1951), implemented in R with the cluster library
(http://www.R-project.org/). For reference, the average Kullback–Leibler distance is defined as
Â(pi qi)log(pi/qi) for relative abundances p and q. To cluster the four seas, hierarchical
clustering was performed on the normalized abundances for each sample, using only those
gene clusters with entropy in the lowest 25% and a total read count across the four seas in the
top 75%.
5SI Tables
Table S1: Genomes used in this study for building gene clusters. Group/genus and
ecotype/subgroup designations were used to classify the metagenomic reads and interpret gene
cluster abundances among metagenomic data sets. Hosts on which phage strains were isolated
are indicated in parentheses: Pro., Prochlorococcus; Syn., Synechococcus .
Group/Genus Strain Ecotype/Subgroup Accession no.Prochlorococcus MED4 High-light I NC 005072
MIT9515 High-light I NC 008817
AS9601 High-light II NC 008816
MIT9202 High-light II NZ DS999537 (NZ ACDW00000000.scaffold)
MIT9215 High-light II NC 009840
MIT9301 High-light II NC 009091
MIT9312 High-light II NC 007577
NATL1A Low-light I NC 008819
NATL2A Low-light I NC 007335
SS120 Low-light II NC 005042
MIT9211 Low-light III NC 009976
MIT9303 Low-light IV NC 008820
MIT9313 Low-light IV NC 005071
Cyanophage P-SS2 Siphovirus (Pro.) NC 013021
P-HM1 T4-like (Pro.) NC 015280
P-HM2 T4-like (Pro.) NC 015284
P-RSM4 T4-like (Pro.) NC 015283
P-SSM2 T4-like (Pro.) NC 006883
P-SSM4 T4-like (Pro.) NC 006884
P-SSM7 T4-like (Pro.) NC 015290
S-PM2 T4-like (Syn.) NC 006820
S-RSM4 T4-like (Syn.) NC 013085
S-ShM2 T4-like (Syn.) NC 015281
S-SM1 T4-like (Syn.) NC 015282
S-SM2 T4-like (Syn.) NC 015279
S-SSM5 T4-like (Syn.) NC 015289
S-SSM7 T4-like (Syn.) NC 015287
Syn1 T4-like (Syn.) NC 015288
Syn19 T4-like (Syn.) NC 015286
Syn33 T4-like (Syn.) NC 015285
Syn9 T4-like (Syn.) NC 008296
P-SSP7 T7-like (Pro.) NC 006882
P60 T7-like (Syn.) NC 003390
Syn5 T7-like (Syn.) NC 009531
SAR11 HTCC1002 Subgroup 1a NZ CH724130 (NZ AAPV00000000.scaffold)
HTCC1062 Subgroup 1a NC 007205
HTCC7211 Subgroup 1a NZ DS995298 (NZ ABVS00000000.scaffold)
HIMB114 Subgroup 3 NZ GG704918 (NZ ADAC00000000.scaffold)
IMCC9063 Subgroup 3 NC 015380
6Table S2: Hypervariable regions of Prochlorococcus , cyanophage, and SAR11 reference
genomes. HVRs were identified using whole-genome alignments as described in SI Methods.
Analogous HVRs in published genomes are listed where available.
Start (bp) End (bp) Size (bp) PublishedProchlorococcus MIT9301 343734 355255 11522 MIT9312 ISL1 (Coleman et al., 2006)
605338 632741 27404 MIT9312 ISL2 (Coleman et al., 2006)
1053342 1105863 52522 MIT9312 ISL3 (Coleman et al., 2006)
1163685 1218926 55242 MIT9312 ISL4 (Coleman et al., 2006)
1321145 1352730 31586 MIT9312 ISL5 (Coleman et al., 2006)
Cyanophage S-SM2 140106 172954 32849 S-RSM4 HVR (Millard et al., 2009)
SAR11 HTCC7211 1 44622 44622 HTCC1062 HVR2 (Wilhelm et al., 2007)
532501 543356 10856
671398 689605 18208
708046 723993 15948 HTCC1062 HVR4 (Wilhelm et al., 2007)
740276 766078 25803 HTCC1062 HVR3 (Wilhelm et al., 2007)
800069 830923 30855
965996 991473 25478
994211 1004253 10043
1073258 1083636 10379
1141286 1149585 8300
1164921 1177927 13007
1198003 1208029 10027
1246586 1263657 17072
1270100 1302131 32032
1332746 1351965 19220
1420357 1456888 36532 HTCC1062 HVR2 (Wilhelm et al., 2007)
Table S3: Complete list of gene clusters over- or under-represented in BATS, HOT, MED, or
RS. For each gene cluster, relative normalized abundance for each sample, entropy, number
of reads mapping, proposed function, total number of copies among the genomes, and a
representative locus tag is given. Analyses of five separate subsets of the eight metagenomic
samples are presented: (1) all eight samples with BATS and HOT data summed, (2) all eight
samples with BATS and HOT data separated, (3) mixed layer samples (BATS 20 m, HOT
25 m), (4) sub-mixed layer samples (BATS 50 m, HOT 75 m, RS 50 m), and (5) deep
chlorophyll maximum samples (BATS 100 m, HOT 110 m, MED 50 m). Attached file:
Thompson TableS3.xlsx
7SI Figures
12 14 16 18 20 22 24 26 28 30 32
0
20
40
60
80
100
120
140
160
180
200
Depth (m)
Temperature (deg C)
ctd_bats216_19_temp0 0.1 0.2 0.3 0.4 0.5 0.6 0.7 0.8 0.9 1
0
20
40
60
80
100
120
140
160
180
200
Depth (m)
Relative fluorescence
ctd_bats216_19_chl
0 0.1 0.2 0.3 0.4 0.5 0.6 0.7 0.8 0.9 1.0
Relative fluorescence
Temperature (°C)
(c)BATS (BATS216)
12 14 16 18 20 22 24 26 28 30 32
0
20
40
60
80
100
120
140
160
180
200
Depth (m)
Temperature (deg C)
ctd_hot186_s2c9_temp0 0.1 0.2 0.3 0.4 0.5 0.6 0.7 0.8 0.9 1
0
20
40
60
80
100
120
140
160
180
200
Depth (m)
Relative fluorescence
ctd_hot186_s2c9_chl
0 0.1 0.2 0.3 0.4 0.5 0.6 0.7 0.8 0.9 1.0
Relative fluorescence
Temperature (°C)
(d) HOT(HOT186)
12 14 16 18 20 22 24 26 28 30 32
0
20
40
60
80
100
120
140
160
180
200
Depth (m)
Temperature (deg C)
ctd_449_6003_temp0 0.1 0.2 0.3 0.4 0.5 0.6 0.7 0.8 0.9 1
0
20
40
60
80
100
120
140
160
180
200
Depth (m)
Relative fluorescence
ctd_449_6003_chl
0 0.1 0.2 0.3 0.4 0.5 0.6 0.7 0.8 0.9 1.0
Relative fluorescence
Temperature (°C)
(a)RS (KRSE2008)
12 14 16 18 20 22 24 26 28 30 32
0
20
40
60
80
100
120
140
160
180
200
Depth (m)
Temperature (deg C)
P2_data_temp0 0.1 0.2 0.3 0.4 0.5 0.6 0.7 0.8 0.9 1
0
20
40
60
80
100
120
140
160
180
200
Depth (m)
Relative fluorescence
P2_data_chl
0 0.1 0.2 0.3 0.4 0.5 0.6 0.7 0.8 0.9 1.0
Relative fluorescence
Temperature (°C)
(b) MED (PROSOPE)
Figure S1: CTD traces for sampling done at RS, MED, BATS, and HOT. Representative casts
are shown from KRSE2008, PROSOPE, BATS216, and HOT186 cruises, respectively. Casts
were the same as those used to collect samples for DNA sequencing except MED, where the
cast was made on Sept. 15, 1999 at a station near the sampling site. Temperature is shown with
solid lines, and relative fluorescence (chlorophyll) is shown with dashed lines. Depths where
samples were taken for pyrosequencing are marked with dotted lines.
8Sum (>20)
blastx
vs. nr
blastx
vs. nr
etc.
blastx
vs. nr
etc.
blastx
vs. nr
etc.
blastx
vs. nr
etc.
blastx
vs. nr
etc.
blastx
vs. nr
etc.
RS 
50 m
MED
50 m
BATS
20m
BATS
50 m
BATS
100 m
HOT
25 m
HOT
75 m
HOT
110 m
blastx
vs. nr
etc.
bitscore
>40
Phage
reads
Prochl.
reads
SAR11
reads
blastn vs. 
Prochl. 
genomes
blastn vs. 
Phage
genomes
blastn vs. 
SAR11
genomes
bitscore >40
align len >40
etc. etc.
top 3 hits compared to gene clusters
if 3+ cluster elements: all 3 hits to same cluster
if 1–2 cluster elements: 1–2 hits to same cluster
(a)
(b)
Gene cluster counts
RS
PRO1000 464
PRO1001 220
PRO1002 266
… …
Abundances (gene cluster counts)
BATS HOT MED RS
PRO1000 719 1360 230 464 2773
PRO1001 370 694 115 220 1399
PRO1002 356 777 130 266 1529
… … … … … …
PRO2983 229 14 66 16 325
… … … … … …
Sum 136730 253373 42131 83004
Normalized abundances
PRO1000
PRO1001
PRO1002
…
PRO2983
…
BATS
0.00526
0.00271
0.00260
…
0.00167
…
HOT
0.00537
0.00274
0.00307
…
0.00006
…
MED
0.00546
0.00273
0.00309
…
0.00157
…
RS
0.00559
0.00265
0.00320
…
0.00019
…
Sum 1.00000 1.00000 1.00000 1.00000
Relative normalized abundances
BATS HOT MED RS Entropy
PRO1000 0.243 0.248 0.252 0.258 1.386
PRO1001 0.250 0.253 0.252 0.245 1.386
PRO1002 0.218 0.256 0.258 0.268 1.383
… … … … … …
PRO2983 0.480 0.016 0.449 0.055 0.937
… … … … … …
normalize across gene clusters (vertically)
normalize across samples (horizontally)
Sum
0.02168
0.01083
0.01196
…
0.00349
…
Figure S2: Schematic overview of the methods. (a) Assigning metagenomic reads to gene
clusters. Reads from each sample were compared to GenBank-nr using BLASTX and binned asProchlorococcus , cyanophage, or SAR11. Reads in each taxonomic bin were then compared to
the available genomes for that taxonomic group using BLASTN and assigned to gene clusters.
(b) Calculating relative normalized abundances and entropies for each gene cluster. In this
example, counts for the three BATS and three HOT samples were combined. Normalized
abundance was calculated by normalizing over the gene clusters for each sample. Relative
normalized abundance was calculated by normalizing over the samples for each gene cluster.
Shannon entropy was calculated from r.n.a. PRO1000, PRO1001, and PRO1002 are core gene
clusters, while PRO2983 is a flexible gene cluster (alkaline phosphatase).
90% 20% 40% 60% 80% 100%
RS_50m
MED_50m
BATS_20m
BATS_50m
BATS_100m
HOT_25m
HOT_75m
HOT_110m
Crenarchaeota
Euryarchaeota
Uncl. Archaea
Actinobacteria
Bacteroidetes
 & K O R U R � H [ L
Cyanobacteria
Deferribacteres
Proteobacteria
Verrucomicrobia
Other Bacteria
Uncl. Bacteria
Archaea
Bacteria
(a)
0% 20% 40% 60% 80% 100%
RS_50m
MED_50m
BATS_20m
BATS_50m
BATS_100m
HOT_25m
HOT_75m
HOT_110m
Merismopedia
Prochlorococcus
Synechococcus
Uncl. Cyanobacteria
(c)
0% 20% 40% 60% 80% 100%
RS_50m
MED_50m
BATS_20m
BATS_50m
BATS_100m
HOT_25m
HOT_75m
HOT_110m
SAR11
Rickettsiales
Rhodobacterales
Rhodospirillales
OCS116
Other Z   S U R W H R E D F W H U L D
Uncl. Z   S U R W H R E D F W H U L D
 [   S U R W H R E D F W H U L D
Oceanospirillales
Alteromonadales
KI89A clade
 2 W K H U   \   S U R W H R E D F W H U L D
 8 Q F O     \   S U R W H R E D F W H U L D
SAR324
 2 W K H U   ]   S U R W H R E D F W H U L D
 8 Q F O     ]   S U R W H R E D F W H U L D
Uncl. Proteobacteria
 [   S U R W H R E D F W H U L D
 Z   S U R W H R E D F W H U L D
 \   S U R W H R E D F W H U L D
 ]   S U R W H R E D F W H U L D
(b)
Figure S3: Relative abundance of 16S rRNA genes obtained from metagenomic libraries of RS,
MED, BATS, and HOT. (a) Phylum-level classification for all recruited reads. (b) Genus-level
classification of the phylum Proteobacteria. (c) Genus-level classification of the phylum
Cyanobacteria.
10BATS (North Atlantic)
RS (Red Sea) MED (Mediterranean)
HOT(North Pacific)
Subgroup/Ecotype Group/Genus
Subgroup 1a
Subgroup 3
High-light I
High-light II
Low light
T4-like
T7-like
Uncultured
SAR11
Prochlorococcus
Cyanophage
Synechococcus
Other
Uncultured
Figure S4: Taxonomic distribution of metagenomic reads from the four data sets included in this
study. Top BLAST hits to sequenced genomes are shown, with subgroup/ecotype subdivisions
of the counts shown where available. Note that only SAR11 subgroups 1a and 3 are represented
by genomes, so only those two subgroups are shown.
11 
BATS
HOT
MED
RS
 
Relative normalized abundance
Entropy
ISL1 ISL2 ISL3 ISL4 ISL5
0
0.5
1
0
0.2
0.4
0.6
0.8
1
 
 
0
0.5
1
0
0.2
0.4
0.6
0.8
1
 
 
Prochlorococcus MIT9301 (bp)
 
Relative normalized abundance
Entropy
ISL1 ISL2 ISL3 ISL4 ISL5
0 2 4 6 8 10 12 14 16
Single-copy gene clusters
Non-single-copy gene clusters
(a) Prochlorococcus
x 105
Entropy
Relative normalized abundance
Entropy
Relative normalized abundance
Cyanophage S-SM2 (bp)
Single-copy gene clusters
Non-single-copy gene clusters
x 10
5
 
HVR
0 1 2
 
HVR
0
0.2
0.4
0.6
0.8
1
0
0.5
1
0
0.2
0.4
0.6
0.8
1
0
0.5
1
 
 
SAR11 HTCC7211 (bp)
x 10
5
0 2 4 6 8 10 12 14
HVR2 HVR2HVR4HVR3
HVR2 HVR2HVR4HVR3
(b) Cyanophage (c) SAR11
Figure S5: Relative normalized abundance and entropy of single-copy gene clusters (found
exactly once in each genome) and non-single-copy gene clusters (found more or less than once
in at least one genome) from Prochlorococcus , cyanophage, and SAR11 in a genomic context.
Gene clusters with entropy in the bottom 15% (Prochlorococcus , SAR11) or 25% (cyanophage)
and r.n.a. for one sea in the top or bottom 10% are marked with solid black lines. The dotted
line indicates r.n.a. equal to 0.25 (i.e., equal normalized abundance across the four seas). Gray
boxes indicate HVRs (Methods).
120 0.2 0.4 0.6 0.8 1 1.2 1.4
0
50
100
150
200
250
Entropy
Number of COGs
entropy.cut20.PRO.all4_nonsingle
0 0.2 0.4 0.6 0.8 1 1.2 1.4
0
200
400
600
800
1000
Entropy
Number of COGs
entropy.cut20.PRO.all4_single
0 0.2 0.4 0.6 0.8 1 1.2 1.4
0
20
40
60
80
Entropy
Number of COGs
entropy.cut20.SAR.all4_nonsingle
0 0.2 0.4 0.6 0.8 1 1.2 1.4
0
50
100
150
200
250
300
Entropy
Number of COGs
entropy.cut20.SAR.all4_single
0 0.2 0.4 0.6 0.8 1 1.2 1.4
0
5
10
15
Entropy
Number of COGs
entropy.cut20.PH.all4_T4single
0 0.2 0.4 0.6 0.8 1 1.2 1.4
0
2
4
6
8
10
12
Entropy
Number of COGs
entropy.cut20.PH.all4_T4nonsingle
N
umb
er 
of
g
en
e 
cl
ust
ers
N
umb
er 
of
g
en
e 
cl
ust
ers
N
umb
er 
of
g
en
e 
cl
ust
ers
Prochlorococcussingle-copy gene clusters
Prochlorococcusnon-single-copy gene clusters T4-like cyanophage non-single-copy gene clusters
T4-like cyanophage single-copy gene clusters
SAR11 single-copy gene clusters
SAR11 non-single-copy gene clusters
(a) (b)
(c)
Figure S6: Histograms of entropy values for single-copy gene clusters (found exactly once
in each genome) and non-single-copy gene clusters (found more or less than once in at least
one genome) from Prochlorococcus , cyanophage, and SAR11. Only those gene clusters with
greater than 20 hits across the four samples are shown. Note the differences in y-axis scale bars
between the single-copy and non-single-copy histograms.
13References
Carver, T. J., Rutherford, K. M., Berriman, M., Rajandream, M.-A., Barrell, B. G., & Parkhill,
J. (2005). ACT: the Artemis Comparison Tool. Bioinformatics, 21(16):3422–3423.
Coleman, M. L. & Chisholm, S. W. (2010). Ecosystem-specific selection pressures revealed
through comparative population genomics. Proc Natl Acad Sci USA, 107(43):18634–18639.
Coleman, M. L., Sullivan, M. B., Martiny, A. C., Steglich, C., Barry, K., DeLong, E. F., &
Chisholm, S. W. (2006). Genomic islands and the ecology and evolution of Prochlorococcus.Science, 311(5):1768–1770.
Delcher, A. L., Phillippy, A., Carlton, J., & Salzberg, S. L. (2002). Fast algorithms for
large-scale genome alignment and comparison. Nucleic Acids Res, 30(11):2478–2483.
Estrada, M., Marrase´,e´, C., Latasa, M., Berdalet, E., Delgado, M., & Riera, T. (1993).
Variability of deep chlorophyll maximum characteristics in the northwestern Mediterranean.Mar Ecol Prog Ser, 92(3):289–300.
Ghai, R., Martin-Cuadrado, A.-B., Molto, A. G., Heredia, I. G., Cabrera, R., Martin, J., Verdu´,u´,
M., Deschamps, P., Moreira, D., Lo´pez-Garco´pez-Garcı´a,ı´a, P., Mira, A., & Rodr´ıguez-Valera, F. (2010).
Metagenome of the Mediterranean deep chlorophyll maximum studied by direct and fosmid
library 454 pyrosequencing. ISME J, 4(9):1154–1166.
Kaufman, L. & Rousseeuw, P. J. (2005). Finding Groups in Data: An Introduction to ClusterAnalysis. Wiley Series in Probability and Statistics. Wiley-Interscience.
Kullback, S. & Leibler, R. A. (1951). On information and sufficiency. Ann Math Statist,
22(1):79–86.
Li, L., Stoeckert, C. J., & Roos, D. S. (2003). OrthoMCL: identification of ortholog groups for
eukaryotic genomes. Genome Res, 13(9):2178–2189.
Millard, A. D., Zwirglmaier, K., Downey, M. J., Mann, N. H., & Scanlan, D. J. (2009).
Comparative genomics of marine cyanomyoviruses reveals the widespread occurrence of
14Synechococcus host genes localized to a hyperplastic region: implications for mechanisms of
cyanophage evolution. Environ Microbiol, 11(9):2370–2387.
Niu, B., Fu, L., Sun, S., & Li, W. (2010). Artificial and natural duplicates in pyrosequencing
reads of metagenomic data. BMC Bioinformatics, 11:187–187.
Rusch, D. B., Halpern, A. L., Sutton, G., Heidelberg, K. B., Williamson, S., Yooseph, S., Wu,
D., Eisen, J. A., Hoffman, J. M., Remington, K., Beeson, K., Tran, B., Smith, H.,
Baden-Tillson, H., Stewart, C., Thorpe, J., Freeman, J., Andrews-Pfannkoch, C., Venter, J. E.,
Li, K., Kravitz, S., Heidelberg, J. F., Utterback, T., Rogers, Y.-H., Falco´n,o´n, L. I., Souza, V.,
Bonilla-Rosso, G., Eguiarte, L. E., Karl, D. M., Sathyendranath, S., Platt, T., Bermingham, E.,
Gallardo, V., Tamayo-Castillo, G., Ferrari, M. R., Strausberg, R. L., Nealson, K., Friedman, R.,
Frazier, M., & Venter, J. C. (2007). The Sorcerer II Global Ocean Sampling expedition:
northwest Atlantic through eastern tropical Pacific. PLoS Biol, 5(3):e77.
Schloss, P. D., Westcott, S. L., Ryabin, T., Hall, J. R., Hartmann, M., Hollister, E. B.,
Lesniewski, R. A., Oakley, B. B., Parks, D. H., Robinson, C. J., Sahl, J. W., Stres, B.,
Thallinger, G. G., Van Horn, D. J., & Weber, C. F. (2009). Introducing mothur: open-source,
platform-independent, community-supported software for describing and comparing microbial
communities. Appl Environ Microbiol, 75(23):7537–7541.
Wang, Q. Q., Garrity, G. M. G., Tiedje, J. M. J., & Cole, J. R. J. (2007). Naive Bayesian
classifier for rapid assignment of rRNA sequences into the new bacterial taxonomy. ApplEnviron Microbiol, 73(16):5261–5267.
Wilhelm, L. J., Tripp, H. J., Givan, S. A., Smith, D. P., & Giovannoni, S. J. (2007). Natural
variation in SAR11 marine bacterioplankton genomes inferred from metagenomic data. BiolDirect, 2:27.
15
